# Supplementary material for: Polyethylene Glycol (PEG)-Based Wet-Adhesive Absorbable Bone Wax for Osseous Hemostasis and Repair
Source: Int J Mol Sci. 2025 Dec 26;27(1):276. doi: 10.3390/ijms27010276 (PMC12785556; doi:10.3390/ijms27010276)
Supplement: Supplementary file 1 [file ijms-27-00276-s001.zip]

Archive with 1 entries (1 files):
- ijms-4029063-supplementary.mp4
